# Supplementary material for: New insights on Celtic migration in Hungary and Italy through the analysis of non-metric dental traits
Source: PLoS One. 2023 Oct 18;18(10):e0293090. doi: 10.1371/journal.pone.0293090 (PMC10584115; doi:10.1371/journal.pone.0293090)
Supplement: S1 Table — (XLSX) [file pone.0293090.s001.xlsx]

## Sheet: Foglio1
Table S1 - Specimen numbers, sex, age and repository information of the samples analyzed for the first time in this study
Sample	Specimen numbers	Sexa	Ageb	Repository information
Sopron-Krautackerc	SK5	M	MA	Hungarian Natural History Museum (Budapest, Hungary)
	SK7	PF	YA
	SK9	M	MA
	SK19-I	M	YA
	SK28	M	MA
	SK30	M	YA
	SK118-I	F	A
	SK118-II	U	A
	SK118-III	U	A
	SK118-IV	F	YA
Pilismarót-Basaharcd	PB56	M	YA	Hungarian Natural History Museum (Budapest, Hungary)
	PB72	U	A
	PB101	F	MA
	PB105	F	YA
	PB110	F	MA
	PB157	M	MA
	PB158a	F	MA
	PB272	U	A
	PB282	F	YA
	PB286	M	MA
	PB292	F	YA
	PB301	M	YA
	PB309	U	A
	PB318	F	YA
	PB326	U	A
	PB332	F	MA
	PB370	U	A
	PB374	U	A
	PB3882	F	YA
Tápiószelee	T3	F	YA	Hungarian Natural History Museum (Budapest, Hungary)
	T61 (5094)	M	YA
	T61 (7612)	F	YA
	T70	F	YA
	T71	M	YA
	T72	U	U
	T73	F	YA
	T80	F	YA
	T82	F	MA
	T87 (4277)	F	YA
	T92 (4279)	U	A
	T92 (7625)	F	YA
	T96	F	OA
	T105	M	YA
	T119	M	MA
Scalvinettof	Sca513	U	A	Museo delle Civilità (Rome, Italy)
	Sca538b	F	YA
	Sca601	U	A
	Sca603	PM	YA
	Sca605	U	YA
	Sca656	U	A
	Sca692	PF	A
	Sca697	F	YA
	Sca699	U	A
	Sca703	U	MA
	Sca666b	U	A
Monte Bibeleg	MB2	F	YA	Museo Civico Archeologico L. Fantini of Monterenzio (Bologna, Italy)
	MB5	F	YA
	MB9	M	OA
	MB10C	M	MA
	MB11	F	YA
	MB12	U	OA
	MB13	F	MA
	MB25A	M	YA
	MB27	F	YA
	MB28	F	YA
	MB30	M	OA
	MB34	M	MA
	MB38	M	OA
	MB41	F	YA
	MB42	M	MA
	MB43	F	YA
	MB44	M	OA
	MB46	F	C
	MB62	F	YA
	MB66	M	A
	MB67	M	MA
	MB68	M	OA
	MB70	M	A
	MB72	M	A
	MB80	M	MA
	MB81	M	YA
	MB82	M	OA
	MB83	F	OA
	MB90	F	MA
	MB91	M	OA
	MB108	M	MA
	MB151	M	OA
	MB19	F	YA
	MB35	M	A
	MB39	M	YA
	MB64	F	OA
	MB65	M	OA
	MB75	M	YA
	MB76	M	OA
	MB78	F	YA
	MB79	M	YA
	MB87	M	OA
	MB95	F	YA
	MB107	M	YA
aSex: M: male; F: female; PM: probable male; PF: probable female.
bAge categories: I: infant (0–3years); C: child (3–12years); A: adolescent (12–20years); YA: young adult (20–35years); MA: middle adult (35–50years); OA: old adult (>50years); U (undeterminable).
cSex and age information provided by T.H. and K.K.
dSex and age information provided by K.G.
eSex and age information provided by Sz.Cz. and T.H.
fSex and age information produced by E.P.
gSex and age information taken from the literature (Vitali, 2003)
References
1. Vitali D. La necropoli di Monte Tamburino a Monte Bibele. Bologna: Gedit; 2003.
