# Supplementary material for: New insights on Celtic migration in Hungary and Italy through the analysis of non-metric dental traits
Source: PLoS One. 2023 Oct 18;18(10):e0293090. doi: 10.1371/journal.pone.0293090 (PMC10584115; doi:10.1371/journal.pone.0293090)
Supplement: S2 Table — (XLSX) [file pone.0293090.s002.xlsx]

## Sheet: Foglio1
Table S2 - Percentages (%) of 42 discrete dental traits and number of individuals (n) in the samples before data cleaning
		Winging	Shoveling					Labial convexity		Double-Shoveling						Interruption Groove		Tuberculum Dentale			Bushman Canine	Canine Distale Accessory Ridge		Premolar Mesial/Distal Accessory Cusps		Tricusped Premolar		Distosagittal Ridge	Metacone (Cusp 3)			Hypocone (Cusp 4)			Metaconule (Cusp 5)			Carabelli's Trait			Parastyle			Enamel Extensions					Premolar Root Number
		UI1	UI1	UI2	UC	LI1	LI2	UI1	UI2	UI1	UI2	UC	UP3	LI1	LI2	UI1	UI2	UI1	UI2	UC	UC	UC	LC	UP3	UP4	UP3	UP4	UP3	UM1	UM2	UM3	UM1	UM2	UM3	UM1	UM2	UM3	UM1	UM2	UM3	UM1	UM2	UM3	UM1	UM2	UM3	UP3	UP4	UP3
		(+ = ASU 1 +)	(+ = ASU 2-6)	(+ = ASU 3-7)	(+ = ASU 3-7)	(+ = ASU 2-3)	(+ = ASU 2-3)	(+ = ASU 2-4)	(+ = ASU 2-4)	(+ = ASU 2-6)	(+ = ASU 2-6)	(+ = ASU 2-6)	(+ = ASU 2-6)	(+ = ASU 2-6)	(+ = ASU 2-6)	(+ = ASU +)	(+ = ASU +)	(+ = ASU 2-6)	(+ = ASU 2-6)	(+ = ASU 2-6)	(+ = ASU 1-3)	(+ = ASU 2-5)	(+ = ASU 2-5)	(+ = ASU 1)	(+ = ASU 1)	(+ = ASU 1)	(+ = ASU 1)	(+ = ASU 1)	(+ = ASU 2-5)	(+ = ASU 2-5)	(+ = ASU 2-5)	(+ = ASU 3-5)	(+ = ASU 3-5)	(+ = ASU 3-5)	(+ = ASU 1-5)	(+ = ASU 1-5)	(+ = ASU 1-5)	(+ = ASU 2-7)	(+ = ASU 2-7)	(+ = ASU 2-7)	(+ = ASU 1-5)	(+ = ASU 1-5)	(+ = ASU 1-5)	(+ = ASU +)	(+ = ASU +)	(+ = ASU +)	(+ = ASU +)	(+ = ASU +)	(+ = ASU 2 +)
SK	%	50.0	28.6	14.3	0.0	0.0	0.0	28.6	42.9	57.1	14.3	33.3	28.6	0.0	0.0	14.3	14.3	28.6	85.7	50.0	66.7	33.3	0.0	0.0	0.0	0.0	0.0	0.0	100.0	100.0	100.0	100.0	66.7	0.0	0.0	0.0	0.0	16.7	0.0	0.0	0.0	0.0	0.0	40.0	28.6	0.0	16.7	0.0	33.3
	n	2	7	7	6	6	8	7	7	7	7	6	7	6	7	7	7	7	7	6	6	6	6	8	7	8	7	8	6	7	4	6	6	2	6	6	2	6	6	2	6	6	2	5	7	2	6	5	6
PB	%	16.7	10.0	8.3	0.0	0.0	0.0	50.0	61.5	27.3	30.8	17.6	23.5	0.0	0.0	18.2	38.5	41.7	30.8	17.6	12.5	18.2	0.0	11.8	0.0	0.0	0.0	0.0	88.9	88.9	86.7	88.2	77.8	76.9	5.6	11.1	58.3	23.5	11.8	16.7	38.9	0.0	0.0	0.0	23.5	8.3	0.0	0.0	12.5
	n	6	10	12	15	16	17	12	13	11	13	17	17	16	17	11	13	12	13	17	16	11	9	17	15	17	16	14	18	18	15	17	18	13	18	18	12	17	17	12	18	17	14	16	17	12	15	15	8
Táp	%	0.0	0.0	25.0	0.0	0.0	11.1	50.0	75.0	66.7	28.6	12.5	14.3	0.0	0.0	0.0	16.7	25.0	62.5	11.1	12.5	0.0	0.0	25.0	0.0	0.0	0.0	0.0	100.0	100.0	100.0	87.5	83.3	66.7	12.5	0.0	50.0	28.6	0.0	16.7	12.5	16.7	20.0	11.1	28.6	28.6	11.1	11.1	0.0
	n	1	2	4	8	6	9	4	8	3	7	8	7	6	11	3	6	4	8	9	8	5	3	8	9	7	8	8	9	6	6	8	6	6	8	6	6	7	6	6	8	6	5	9	7	7	9	9	3
Sca	%	/	16.7	12.5	0.0	0.0	0.0	16.7	37.5	0.0	12.5	11.1	11.1	0.0	0.0	0.0	0.0	50.0	62.5	22.2	0.0	50.0	0.0	11.1	12.5	0.0	0.0	0.0	100.0	100.0	100.0	100.0	88.9	44.4	14.3	33.3	22.2	66.7	22.2	0.0	12.5	0.0	11.1	0.0	25.0	14.3	0.0	0.0	50.0
	n	0	6	8	9	7	7	6	8	6	8	9	9	7	7	6	6	6	8	9	9	6	4	9	8	9	8	9	9	9	9	9	9	9	7	9	9	9	9	9	8	9	9	7	8	7	7	6	6
MBL	%	33.3	30	8.3	6.7	0	0	12.5	46.7	8.3	7.7	10.5	14.3	0	0	20	35.7	36.4	16.7	33.3	0	62.5	31.3	17.6	13.3	0	0	5.9	100	100	100	100	57.1	46.2	37.5	14.3	38.5	53.8	12.5	10	0	0	9.1	37.5	41.2	11.1	12.5	0	41.7
	n	3	10	12	15	13	21	16	15	12	13	19	14	14	20	15	14	11	12	15	14	16	16	17	15	17	16	17	17	22	13	17	21	13	16	21	13	13	16	10	15	17	11	16	17	9	8	7	12
MBNL	%	25	25	0	0	0	0	14.3	50	0	0	12.5	0	0	0	12.5	12.5	0	0	20	0	33.3	12.5	0	0	0	0	0	100	100	100	100	50	60	20	14.3	20	66.7	12.5	25	0	0	40	33.3	80	66.7	100	0	50
	n	4	4	5	5	10	10	7	8	6	6	8	6	8	9	8	8	5	5	5	4	3	8	5	6	5	6	5	7	8	5	6	8	5	5	7	5	3	8	4	5	7	5	6	5	3	2	3	2
*The scoring of the Radical Number is based on Turner (1991) and has been reviewed by the authors according to Scott and Irish (2017), who note that the biological significance of the presence of the radical number is unknown (see p. 8). Consequently, with the aim to properly merge the results about the presence of the radical number with the other non-metric dental traits shown in S3 Table, the …
References
1. Turner CG, Nichol R, Scott RG. Scoring procedures for key morphological traits of the permanent dentition: the Arizona state university dental anthropology system. In: Advances in dental anthropology. New York: Wiley Liss; 1991. pp. 13–31.
2. Scott GR, Irish JD. Human tooth crown and root morphology. Cambridge University Press; 2017.
3. Eubank BA. A Comparison of the Utility of Craniometric and Dental Morphological Data for Assessing Biodistance and Sex-Differential Migration in the Pacific Islands. M.A. Thesis, University of Montana. 2016. Available from: https://scholarworks.umt.edu/cgi/viewcontent.cgi?article=11691&context=etd
[truncated: 69 more columns]
