# Supplementary material for: New insights on Celtic migration in Hungary and Italy through the analysis of non-metric dental traits
Source: PLoS One. 2023 Oct 18;18(10):e0293090. doi: 10.1371/journal.pone.0293090 (PMC10584115; doi:10.1371/journal.pone.0293090)
Supplement: S3 Table — (XLSX) [file pone.0293090.s003.xlsx]

## Sheet: MMD_Signif_matrix
Table S3 - MMD values (upper triangular part) and their statistical significance (lower triangular part; statistical significance is indicated by asterisk, whereas 'NS' indicate non statistical significance)
	SK	PB	Táp	Sca	MBL	MBNL	MVL	MVNL	MunRain	HalD	LAA	LAB	LAC	ETB	ETC	PCB	PCC	CAA	CAB	CAC	SUL	SAN	MON
SK	NA	0	0	0.16	0.265	0.403	0.047	0	0.582	0.487	0.103	0.249	0.311	0.27	0.17	0.179	0.374	0.218	0.163	0.314	0.189	0.353	0.298
PB	NS	NA	0.119	0.253	0.162	0.252	0.034	0	0.546	0.397	0.251	0.291	0.306	0.391	0.198	0.369	0.456	0.457	0.251	0.228	0.28	0.421	0.289
Táp	NS	NS	NA	0.302	0.381	0.277	0.455	0.072	0.695	0.608	0.271	0.574	0.525	0.83	0.5	0.591	0.769	0.652	0.625	0.604	0.475	0.777	0.644
Sca	NS	*	NS	NA	0	0	0	0.07	0.278	0.27	0	0	0	0.133	0.004	0.035	0.005	0.009	0	0.086	0	0.026	0.022
MBL	*	*	*	NS	NA	0	0.032	0.038	0.298	0.311	0.119	0.02	0.111	0.182	0.029	0.137	0.14	0.141	0.064	0.019	0.025	0.088	0.116
MBNL	*	*	NS	NS	NS	NA	0.116	0.051	0.521	0.337	0.096	0.094	0.271	0.448	0.17	0.26	0.214	0.258	0.121	0.122	0.262	0.207	0.315
MVL	NS	NS	*	NS	NS	NS	NA	0.005	0.409	0.434	0	0	0.047	0.084	0	0.056	0.018	0.116	0	0.05	0.056	0	0
MVNL	NS	NS	NS	NS	NS	NS	NS	NA	0.221	0.201	0	0.188	0.255	0.348	0.06	0.142	0.207	0.252	0.077	0.092	0.157	0.225	0.223
MunRain	*	*	*	*	*	*	*	*	NA	0.245	0.225	0.251	0.267	0.392	0.173	0.283	0.249	0.484	0.292	0.151	0.17	0.361	0.169
HalD	*	*	*	*	*	*	*	*	*	NA	0.241	0.196	0.321	0.46	0.225	0.35	0.34	0.467	0.344	0.204	0.34	0.561	0.363
LAA	NS	*	*	NS	NS	NS	NS	NS	*	*	NA	0	0.063	0.127	0	0	0.019	0.062	0	0.048	0.095	0.088	0.049
LAB	*	*	*	NS	NS	NS	NS	NS	*	*	NS	NA	0.004	0	0	0	0	0.025	0	0	0	0	0
LAC	*	*	*	NS	*	*	NS	*	*	*	NS	NS	NA	0.191	0.09	0.123	0.115	0.057	0.139	0.107	0.142	0.176	0.04
ETB	*	*	*	NS	*	*	NS	*	*	*	NS	NS	*	NA	0	0.005	0.071	0.107	0	0.035	0.012	0.05	0
ETC	*	*	*	NS	NS	*	NS	NS	*	*	NS	NS	NS	NS	NA	0	0.004	0.097	0	0	0	0.021	0
PCB	*	*	*	NS	*	*	NS	NS	*	*	NS	NS	NS	NS	NS	NA	0.02	0.014	0	0.039	0.051	0.045	0.049
PCC	*	*	*	NS	*	*	NS	*	*	*	NS	NS	NS	NS	NS	NS	NA	0.1	0	0.042	0.061	0.017	0.013
CAA	*	*	*	NS	*	*	NS	*	*	*	NS	NS	NS	*	*	NS	*	NA	0.065	0.154	0.167	0.112	0.191
CAB	NS	*	*	NS	NS	NS	NS	NS	*	*	NS	NS	NS	NS	NS	NS	NS	NS	NA	0	0	0	0
CAC	*	*	*	NS	NS	*	NS	NS	*	*	NS	NS	*	NS	NS	NS	*	*	NS	NA	0.043	0.06	0
SUL	*	*	*	NS	NS	*	NS	NS	*	*	NS	NS	NS	NS	NS	NS	NS	*	NS	NS	NA	0.044	0
SAN	*	*	*	NS	*	*	NS	*	*	*	NS	NS	NS	*	NS	*	NS	*	NS	*	NS	NA	0.021
MON	*	*	*	NS	*	*	NS	*	*	*	NS	NS	NS	NS	NS	NS	NS	*	NS	NS	NS	NS	NA
